# Supplementary material for: Food Origin Authenticity Using Deep Learning and Citizen Science: Bananas Case Study
Source: Foods. 2026 May 7;15(10):1628. doi: 10.3390/foods15101628 (PMC13205795; doi:10.3390/foods15101628)
Supplement: Supplementary file 1 [file foods-15-01628-s001.zip]

Archive with 1 entries (1 files):
- foods-4207842-supplementary.pdf
